# Supplementary material for: Production of Plant-Derived Japanese Encephalitis Virus Multi-Epitope Peptide in Nicotiana benthamiana and Immunological Response in Mice
Source: Int J Mol Sci. 2023 Jul 19;24(14):11643. doi: 10.3390/ijms241411643 (PMC10380836; doi:10.3390/ijms241411643)
Supplement: Supplementary file 1 [file ijms-24-11643-s001.zip]

Archive with 2 entries (2 files):
- JEV-MEP_Supplementary Figures.pptx
- Original figures.pdf
